# Supplementary material for: Synergistic Anticancer Effects of Fibroblast Growth Factor Receptor Inhibitor and Cannabidiol in Colorectal Cancer
Source: Nutrients. 2025 Aug 12;17(16):2609. doi: 10.3390/nu17162609 (PMC12389608; doi:10.3390/nu17162609)
Supplement: Supplementary file 1 [file nutrients-17-02609-s001.zip]

Archive with 1 entries (1 files):
- nutrients-3759232-supplementary.pdf
